# Supplementary material for: XR Technologies in Inclusive Education for Neurodivergent Children: A Systematic Review 2020–2024
Source: Children (Basel). 2025 Nov 1;12(11):1474. doi: 10.3390/children12111474 (PMC12651820; doi:10.3390/children12111474)
Supplement: Supplementary file 1 [file children-12-01474-s001.zip]

Archive with 2 entries (2 files):
- children-3839376- supplementary materials File S1.pdf
- children-3839376- supplementary materials TableS1_S2.xlsx
