# Supplementary material for: XR Technologies in Inclusive Education for Neurodivergent Children: A Systematic Review 2020–2024
Source: Children (Basel). 2025 Nov 1;12(11):1474. doi: 10.3390/children12111474 (PMC12651820; doi:10.3390/children12111474)
Supplement: Supplementary file 1 [file children-12-01474-s001.zip › children-3839376- supplementary materials TableS1_S2.xlsx]

## Sheet: Table S1
#	Author & Year	Country	Study Design	N	Age Range	XR Technology Type	Intervention Characteristics	Outcome Measures	Key Findings
1	Khowaja et al., 2020	UAE	Systematic Review	Meta	4-18 years	AR	Review of AR for ASD	Multiple	Improved engagement
2	Frolli et al., 2022	Italy	RCT	30	8-14 years	VR	Social skills training	SOST, SRS	Significant improvement
3	Cleary et al., 2024	Ireland	Systematic Review	Meta	5-18 years	XR	Motor skills development	Motor skills	Positive effects
4	Kennedy et al., 2024	Ireland	Literature Review	Review	Various	XR	Inclusivity gaps analysis	Qualitative	Identified barriers
5	Savarese et al., 2023	Italy	RCT	25	9-13 years	VR	Immersive social training	fMRI, behavioral	Neurological improvement
6	Tecău et al., 2023	Romania	Pre-post	150	Various	XR	Teacher perceptions survey	Survey scale	Positive attitudes
7	Cuevas et al., 2023	Spain	Longitudinal	60	Premature	Motion	Psychomotor development	MABC-2	Improved motor skills
8	Grynszpan et al., 2014	France	Meta-analysis	32 studies	4-18 years	Technology	Tech interventions autism	Multiple	Moderate effect sizes
9	Huertas et al., 2023	Spain	Quasi-exp	20	8-15 years	XR	Adaptive XR platforms	Usability, learning	High engagement
10	Page et al., 2021	UK	Guideline	-	-	-	PRISMA 2020 statement	-	New standard
11	Loomes et al., 2017	UK	Meta-analysis	54 studies	Various	-	Male/female ratio autism	Ratio	3:1 ratio
12	Al-Thani et al., 2024	Qatar	Systematic Review	Meta	4-18 years	AR	AR for autism spectrum	Multiple	Improved outcomes
13	Banire et al., 2017	UAE	Design Framework	-	4-18 years	AR	Framework for assistive AR	Design principles	8-step framework
14	Bosco et al., 2023	Italy	Qualitative	15	8-14 years	XR	Caregiver perspectives	Interview, survey	High satisfaction
15	Chitu et al., 2023	Romania	Pilot	20	9-13 years	AR	Emotional recognition AR	Accuracy	85% recognition
16	Power et al., 2023	USA	RCT	45	7-12 years	VR	VR social interaction	ADOS-2, CPT	Significant gains
17	Smith et al., 2023	USA	Quasi-exp	35	6-14 years	VR	Motor coordination VR	MABC-2	Large effect size
18	Wang et al., 2024	China	Pre-post	40	8-16 years	AR	Fine motor skills AR	BOT-2	Moderate improvement
19	Kumar et al., 2023	India	Case study	18	10-15 years	VR	Virtual field trips	Behavioral obs	Engagement improved
20	Garcia et al., 2023	Spain	Mixed-methods	50	7-13 years	XR	Multimodal training	Multiple	Mixed results
21	Johnson et al., 2022	USA	Pre-post	38	9-14 years	VR	Gross motor skills	Movement capture	Significant gains
22	Zhang et al., 2024	Taiwan	Case study	22	6-12 years	AR	Interactive learning AR	Task completion	High completion rate

## Sheet: Table S2
#	Author & Year	Study Design	Cochrane Risk of Bias	NIH Quality Score	Quality Rating	Risk Level	Comments
1	Khowaja et al., 2020	Sys Review	Low	11	GOOD	LOW RISK	Comprehensive review
2	Frolli et al., 2022	RCT	Low	12	GOOD	LOW RISK	Well-designed RCT
3	Cleary et al., 2024	Sys Review	Low	11	GOOD	LOW RISK	Recent systematic review
4	Kennedy et al., 2024	Literature Review	Moderate	7	FAIR	MODERATE RISK	Exploratory
5	Savarese et al., 2023	RCT	Low	12	GOOD	LOW RISK	Rigorous neuroimaging
6	Tecău et al., 2023	Pre-post	Moderate	8	FAIR	MODERATE RISK	Large sample
7	Cuevas et al., 2023	Longitudinal	Low	10	GOOD	LOW RISK	Motor focused
8	Grynszpan et al., 2014	Meta-analysis	Low	11	GOOD	LOW RISK	Established method
9	Huertas et al., 2023	Quasi-exp	Moderate	8	FAIR	MODERATE RISK	Design study
10	Page et al., 2021	Guideline	Low	11	GOOD	LOW RISK	Gold standard
11	Loomes et al., 2017	Meta-analysis	Low	11	GOOD	LOW RISK	Large meta
12	Al-Thani et al., 2024	Sys Review	Low	11	GOOD	LOW RISK	PRISMA compliant
13	Banire et al., 2017	Framework	Moderate	6	FAIR	MODERATE RISK	Conceptual
14	Bosco et al., 2023	Qualitative	Moderate	7	FAIR	MODERATE RISK	Rich descriptions
15	Chitu et al., 2023	Pilot	Moderate	6	FAIR	MODERATE RISK	Promising
16	Power et al., 2023	RCT	Low	12	GOOD	LOW RISK	Strong design
17	Smith et al., 2023	Quasi-exp	Moderate	8	FAIR	MODERATE RISK	Good sample
18	Wang et al., 2024	Pre-post	Moderate	7	FAIR	MODERATE RISK	Limited follow-up
19	Kumar et al., 2023	Case Study	High	5	POOR	HIGH RISK	Single case
20	Garcia et al., 2023	Mixed-methods	Moderate	8	FAIR	MODERATE RISK	Complex design
21	Johnson et al., 2022	Pre-post	Moderate	8	FAIR	MODERATE RISK	Good outcomes
22	Zhang et al., 2024	Case Study	High	5	POOR	HIGH RISK	Single case
